# Supplementary material for: Erythroid-intrinsic activation of TLR8 impairs erythropoiesis in inherited anemia
Source: Nat Commun. 2024 Jul 6;15:5678. doi: 10.1038/s41467-024-50066-w (PMC11227506; doi:10.1038/s41467-024-50066-w)
Supplement: Supplementary file 4 — Supplementary Data 1 [file 41467_2024_50066_MOESM4_ESM.xlsx]

## Sheet: Table 1
Gene symbols	Diseases
ABCB7	Sideroblastic anemia with spinocerebellar Ataxia
ACTN1	Hemorrhagic disorders type15
ADA	1.Aadenosine adenosine deaminase deficiency; 2.Severe combined severe combined immunodeficiency
ADAMTS13	Hereditary thrombotic thrombocytopenic purpura
AEBP2	MonoMAC syndrome
AGA	Aspartylglycosaminuria
AK1	Hemolytic anemia
AK2	Reticular dysgenesis
ALAD	1.Acute heacute hepatic porphyrias 2.Lead poisoning susceptibility
ALAS2	1.Sideroblastic anemia typeI 2.X-linked erythropoietic protoporphyria
ALDOA	Glycogen storage disease typeXII
ALS2	1.Adolescent amyotrophic lateralsclerosis typeII 2.Adolescent primary lateral sclerosis 3.Spastic cerebral palsy
AMN	Megaloblastic anemia
ANK1	Spherocytosis typeI
ANKRD26	Thrombocytopenia type 2
AP3B1	Hermansky-Pudlak syndrome typeII
ARSA	Metachromatic leukodystrophy
ASXL1	1.Bohring-Opitz syndrome 2.Myelodysplasticsyndromes
ATM	1.Ataxiatelangiectasia 2.Non-Hodgkin's B cell lymphoma 3.Mantle-cell lymphoma 4.T cell prolymphocytic leukemia 5.Breast cancer
ATPIF1	Hereditary sideroblastic anemia
ATR	1.Familial cutaneous telangiectasia 2.Seckel syndrome typeI
ATRX	1.Thalassemia/MDS 2.Thalassemia/mental retardation syndromes 3.X-linked mentally retarded with hypopituitarism
B2M	1.Familial visceral amyloidosis 2.Immunodeficiency type43
BCOR	Microphthaimos syndrome typeII
BCORL1	MDS
BLM	Bloom syndrome
BLNK	Agammaglobulinemia typeIV
BPGM	Erythrocytosis due to phosphoglycerate mutase deficiency
BRAF	1.Noonan syndrome type7 2.Cardiofaciocutaneus syndrome 3.LEOPARD syndrome type3 4.Lung adenocarcinoma 5.Colorectal cancer 6.Malignantmelanoma 7.Non-small cell lung cancer
BRCA1	1.Hereditary breast-ovarian cancer syndrome typeI 2.Pancreatic cancer typeIV
BRCA2	1.Fanconi anemia D1 2.Wilms sarcoma 3.Breast cancer 4.Hereditary breast-ovarian cancer syndrome typeII 5.malignant glioma typeIII 6.Neuroblastoma 7.Pancreatic typeII 8.Prostate cancer
BRCC3	T prolymphocyticleukemia
BRINP3	MDS
BRIP1	1.Breast cancer 2.Fanconi anemia J
BTK	1.Agammaglobulinemia and isolated growth hormone deficiency 2.X-linked agammaglobulinemia typeI
C15orf41	Diamond-blackfan anemia typeIB
C3	1.C3 deficiency 2.Atypical hemolyticuremic syndrome type5 3.Age- relatAge-related macular degeneration type9
CA2	Osteopetrosiosteopetrosis, autosomal recessive 3 with renal tubular acidosis
CALR	1.Myelofibrosis 2.Thrombocythemia
CASP10	1.Autoimmune lymphoproliferative syndrome type2 2.Gastric cancer 3.Non- Hodgkin′sLymphoma
CASP8	1.Autoimmunelymphoproliferativesyndrome typeIIB 2.Hepatocellular carcinoma 3.Breast cancer 4.Lung cancer
CBL	1.Juvenile myelomonocytic leukemia 2.Noonan syndrome or juvenile myelomonocytic leukemia
CBLB	MDS
CD40	Immunodeficiency type3 with high IgM
CD46	Atypical hemolytic uremic syndrome type2
CD79A	Agammaglobulinemia typeIII
CDAN1	Diamond-blackfan anemia typeIa
CDH23	1.Autosom autosomal recessive hereditary hearing loss type12 2.Usher syndrome type1D 3.Usher syndrome type1D/F
CEBPA	AML
CFB	1.Complement factor B deficiency 2.Atypical hemolytic uremic syndrome type4 3.Age-related macular degeneration type14
CFH	1.Drusen 2.Complement factor H deficiency 3.Agammaglobulinemia type 4.Age-related macular degeneration type4
CFHR1	1.Atypical hemolytic uremic syndrome 2.Age-related macular degeneration
CFHR3	1.Atypical hemolytic uremic syndrome 2.Age-related macular degeneration
CFI	1.Complement factor I deficiency 2.Atypical hemolytic uremic syndrome type3 3.Age-related macular degeneration type13
CIITA	1.Bare-lymphocyte syndrome type2 2.Rheumarheumatoid arthritis
CLCN7	1.Albers-Schonberg type2 2.Autosomal recessive osteopetrosis type4
COQ2	1.Primary co-enzyme Q10 deficiency typeI 2.MultiplMultiple system atrophy
COX4I2	Pancreatic exocrine insufficiency,Diamond-Blackfan Anemia, fribroufribrous dysplasia of skull
CP	1.Cerebel-lar ataxia 2.Hemosiderosis due to aceruloplasminemia 3.Aceruloplaaceruloplasminemia
CREBBP	Rubinstein-Taybi syndrome
CSF1R	Hereditary diffuse leukoencephalopathy with neuroaxonal spheroids
CSF3R	Autosomal recessive severe congenital neutropenia type7
CSMD1	Malignancy
CTC1	Cerebroretinal microangiopathy with calcifications and cysts
CTCF	Autosomal dominant mental retardation type21
CUBN	Megaloblastic anemia type1
CUX1	Malignancy
CXCR4	WHIM syndrome
CYB5A	Methemoglobinemia type4
CYB5R3	1.Methemoglobinemia type1 2.Methemoglobinemia type2
CYCS	Thrombocytopenia type4
DAPK1	Chronic lymphocytic leukemia
DAXX	Malignancy
DCAF7	Malignancy
DCLRE1B	Congenital dyskeratosis due to DCLRE1B deficiency
DCLRE1C	1.Omenn syndrome 2.Severe combined immunodeficiency type Athabascan
DDX11	Warsaw breakage syndrome
DDX41	Familial myeloproliferative disease/lymphoma
DHFR	Megaloblastic anemia due to dihydrofolate reductase deficiency
DIDO1	Malignancy
DIS3	Malignancy
DKC1	X-linked dyskeratosis congenita
DNAH2	N/Malignant melanoma/N/N
DNMT3A	Tatton-Brown-Rahman syndrome
DST	1.hereditary sensory and autonomic neuropathy type4 2.Recessive epidermolysis bullosa simplex
EED	Malignancy
EGLN1	1.Familial erythrerythrocytosis type3
ELANE	1.Cyclic neutcyclic neutropenia 2.Autosomal recessive severe congensevere congenital neutropenia type1
ENO1	Enolase deficiency
EPAS1	Familial erythrerythrocytosis type4
EPB41	Hereditary elliptocytosis type1
EPB42	Hereditary spherocytosis type1
EPOR	Familial erythrerythrocytosis type1
ERCC4	1.Fanconi anemia typeQ 2.Xerodermxeroderma pigmentosum typeF 3.Cockay sydrome 4.XFE HutHutchinson Gilford Progeria syndrome
ESCO2	1.Roberts syndrome 2.SC acrodeformita-cleftlip-palate syndrome
ETNK1	Malignancy
ETV6	1.Thrombocytopenia type5 2.AML
EZH2	Weaver syndrome
FADD	Infection,relapse accompanied with encepencephalopathy,hepatic insufficiency and cardiovascular malformation
FANCA	Fanconi anemia typeA
FANCB	Fanconi anemia typeB
FANCC	Fanconi anemia typeC
FANCD2	Fanconi anemia typeD2
FANCE	Fanconi anemia typeE
FANCF	Fanconi anemia typeF
FANCG	Fanconi anemia typeG
FANCI	Fanconi anemia typeI
FANCL	Fanconi anemia typeL
FANCM	Fanconi anemia typeM
FAS	1.Autoimmune lymphoproliferative syndrome 2.Carcinoma of scar
FASLG	1.Autoimmune lymphoproliferative syndrome 2.Lung cancer
FBXW7	Malignancy
FECH	Autosomal recessive erythropoietic porphyria
FIP1L1	Eosinophilia
FLI1	Thrombopenia
FLT3	AML
FLVCR2	Proliferative angiopathy and hydrancephaly syndrome
FMO3	Trimethylaminuria
FTL	1.Hyperferritinemia/cataract syndrome 2.L-ferritin deficiency 3.Neurodegeneration with brain iron accumulation
FTMT	Hereditary sideroblastic anemia
G6PC3	1.Dursun syndrome 2.Autosomal recessive severe congenital neutropenia type4
G6PD	1.Favism 2.Hemolytic anemia due to G6PD deficiency 3.Resistance to malaria due to G6PD deficiency
GAR1	N/N/N/Dyskeratosis Congenita
GATA1	1.X-linked anemia with/without neutropenia and/or platelet defects 2.AMeL with/without Down syndrome 3.X-linedk thrombopenia with β- mediterranean anemia 4.X-linked thrombopenia with pure red-cell anepure red-cell anemia
GATA2	1.Emberger syndrome 2.Immunodeficiency type21 3.AML 4.MDS
GBA	1.Perinatal-Perinatal-lethal Gaucher disease 2.Gaucher disease type1 3.Gaucher disease type2 4.Gaucher disease type3 5.Gaucher disease type3C 6.Dementia with Lewy bodies 7.Late-onset Parkinson's disease
GCLC	1.Hemolytic anemia due to γ-glutamylcysteine synthetase deficiency 2.Myocardial infarction
GFI1	1.Adult chronic idiopathic netropenia 2.Autosomal dominant severe congensevere congenial neutropenia type2
GIF	Intrinsic factor deficiency
GLA	1.Fabry disease 2.Fabry disease, cardiac
GLRX5	1.Sideroblastic anemia fractory to Vitamin B6 type3 2.Early-onset spasticity with ketotic hyperglycinemia
GNAS	1.Adrenocorticotmpic hormone independent macronodular adrenal hyperplasia 2.Acromegaly 3.McCune-Albright syndrome 4.Progressive diaphysial dysplasia 5.Pseudohypoparathyroidism typeIa 6.Pseudohypoparathyroidism typeIb 7.Pseudohypoparathyroidism typeIc 8.Pseudohypopseudohypoparathyroidism
GP1BA	1.Bernard Soulier syndrome typeA1 2.Bernard Soulier syndrome typeA2 3.von Willebrvon Willebrand disease 4.Non-arterial ischemic optic neIschemic optic neuropathy
GP1BB	1.Bernard Soulier syndrome typeB 2.Pure Bernard Soulier syndrome
GP9	Bernard Soulier syndromeC
GPI	Hereditary non-spherocytic hemolytic anemia due to phosphoglucose isomerase deficiency
GPRC5A	Malignancy
GPX1	Hemolytic anemia due to glutathione peroxidase
GSR	Hemolytic anemia due to glutathione peroxidase
GSS	1.Glutathione synthetase deficiency 2.Hemolytic anemia due to Glutathione synthetase deficiency
HAMP	Hemochromatosis type2B
HAX1	Autosomal recessive severe congensevere congenital neutropenia type3
HBA1	1.α-erythrocytosis 2. α-Heinz body anemia 3.Non-defective hemoglobinopathy 4. α-Methemoglobinemia 5. α-thalassemia
HBA2	1.α-erythrocytosis 2. α-Heinz body anemia 3.Non-defective hemoglobinopathy 4. α-Methemoglobinemia 5. α-thalassemia
HBB	1.δ-βthalassemia 2. β-erythrocytosis 3. β-Heinz body anemia 4.Hereditary perhereditary persistence of fetal hemoglobin 5. β-Methemoglobinemia 6.Sickle cell disease 7.Inclusion body-dominant β-thalassemia 8.thalassemia 9.Refractory to malaria
HBG2	Neonatal cyanosis
HFE	1.Hemachromatosis 2.Familial Alzheimer Disease type1 4.Diabetic microvascular complications type7 5.Porphyria cutaneatarda 6.Variegated porphyria
HFE2	Hemachromatosis type2A
HIF1A	N/Malignant tumor of prostate/N/Hypertension
HK1	1.Hemolytic anemia due to hexokinase deficiency 2.Acute motor axonal neuropathy typeRusse
HMBS	1.Acute intermittent porphyria 2.Non-erythroid acute intermittent porphyria
HOXA11	Radio-ulnar synosteosis with congenital amegakaryocytic thrombocytopenia type1
HRAS	1.Congenital myopathies with excessive muscle spindle 2.Costello syndrome 3.Schimmelpenning-Feuerstein-Mims syndrome 4.Bladder cancer 5.Epidermalepidermal nevus 6.Spitz nevus 7.Follicular thyroid carcinoma
HSCB	Hereditary sideoblastic anemia
HSPA9	1.Sideoblastic anemia type4 2.Even-plus syndrome
ICOS	Common variable immunodeficiency type1
IDH1	Glioblastoma type1
IDH2	Glutaricaciduriatype type2
IFNG	1.HIV/AIDS 2.Aplastiaplastic anemia 3.HCV infection susceptibility 4.Angiomyolipoma 5.Pulmonary tuberculosis
IKZF1	Common variable immunodeficiency type13
IRF1	1.Gastric cancer 2.MDS 3.AML4.Non-small cell lung carcinoma
ISCA1	Hereditary sideroblastic anemia
ISCA2	Microcirculatory and mitochondrial distress syndrome type4
ISCU	Melas syndrome
ITGA2B	1.Autosomal dominant platelet disorders type16 2.Glanzmann disease 3.Thrombopenia
ITGB3	1.Autosomal dominant platelet disorders type16 2.Glanzmann disease 3.Post-transfusion purpura 4.Neonatal alloimmune thrombocytopenia 5.Cardiac infarction
JAK1	Malignancy
JAK2	1.Thrombocytosis type3 2.Erythrocytosis 3.AML 4.Myofibrosis 5.Polycythemia vpolycythemia vera 6.Budd-Chiari syndrome
JAK3	Severe combined immunodeficiency T-B+
JARID2	Malignancy
KANSL1	Koolen-De Vries syndrome
KDM6A	Kabuki syndrome type II
KIF23	Diamond-blackfan anemia type III
KIT	1.Familial gastrointestinal stromal tumor 2.Germ cell tumor 3.Acute myeloid leukemia 4.Mast cell (storage) disease 5.Mottling disease
KLF1	1.Congenital red blood cell aplasia type IV 2.Lutheran null blood group 3.Hereditary fetal hemoglobin persistence
KMT2A	1.Myeloid/lymphoid or mixed lineage leukemia 2.Wiedemann-Steiner syndrome
KRAS	1.Bladder cancer 2.Breast cancer 3.Cardiofacial skin syndrome type 2 4.Gastric cancer 5.Acute myeloid leukemia 6.Lung cancer 7.Noonan syndrome type 3 8.Pancreatic cancer 9.RAS-related autoimmune leukocyte proliferation Disease 10.Schimmelpenning-Feuerstein-Mims syndrome
LAMA3	1.Generalized atrophic benign epidermolysis bullosa 2.Junctional epidermolysis bullosa Herlitz type 3.Laryngoonychocutaneous syndrome
LAMB4	Malignancy
LBR	1.Reynolds syndrome 2.Greenberg Dysskeletal 3.Pelger-Huet Anomaly
LIG4	1.LIG4 syndrome 2.Multiple myeloma
LMBRD1	Methylmalonic aciduria and homocystinuria cblF type
LPIN2	Majeed syndrome
LUC7L2	Malignancy
LYRM4	Combined oxidative phosphorylation deficiency type 19
LYST	Chediak-Higashi syndrome
MAP3K4	Malignancy
MASTL	Thrombocytopenia type 2
MECOM	Radius-ulnar interosseous union with amegakaryocytic thrombocytopenia
MLH1	1.Hereditary nonpolyposis colorectal cancer type 2 2.Turkes syndrome 3.Muir-Torre syndrome
MMAA	Vitamin B12-responsive methylmalonic aciduria
MMAB	Methylmalonic aciduria, cblB type
MMACHC	Congenital disorders of glycosylation type If
MPL	1.Thrombocytosis type 2 2.Congenital amegakaryocyte thrombocytopenia 3.Myelofibrosis with bone marrow dysplasia
MRE11A	Ataxic telangiectasia-like disease
MSH2	1.Hereditary nonpolyposis colorectal cancer type 1 2.Turkes syndrome 3.Muir-Torre syndrome
MVK	1.Hyper IgD syndrome 2.Mevalonic aciduria 3.Porokeratosis
MYBL2	MDS
MYC	Burkitt lymphoma
MYH9	1.Autosomal dominant deafness type 17.2.Epstein syndrome. 3.Fechtner syndrome.4.Megathrombocytopenia and progressive neurological deafness 5.Mecher-Gerger's malformation 6.Sebastian syndrome
NBEAL2	gray platelet syndrome
NBN	1.Aplastic anemia 2.Acute lymphoblastic leukemia 3.Nijmegen's rupture syndrome
NCOR2	Malignancy
NF1	1.Juvenile myelomonocytic leukemia 2.Familial neurofibroma of the spinal cord 3.Neurofibromatosis type 1 4.Neurofibromatosis-Noonan syndrome 5.Watson syndrome
NFS1	Hereditary sideroblastic anemia
NHEJ1	Severe combined immunodeficiency with microcephaly, growth retardation, and sensitivity to ionizing radiation
NHP2	Autosomal recessive dyskeratosis congenita type 2
NLRP2	N/NLR family, pyrin domain containing 2/They may also be involved inprotein complexes that activate proinflammatory caspases (Tschopp etal., 2003).[supplied by OMIM]
NME1	Neuroblastoma
NOP10	Autosomal recessive dyskeratosis congenita type 1
NPM1	acute myeloid leukemia
NR3C1	Glucocorticoid resistance
NRAS	1.RAS-related autoimmune lymphoproliferative syndrome type IV 2.Colorectal cancer 3.Epidermal nevus 4.Congenital pigmented nevus 5.Neurocutaneous melanosis 6.Noonan syndrome type 6 7.MSchimmelpenning- Feuerstein-Mims Syndrome 8.Follicular thyroid carcinoma
NT5C3A	Hemolytic anemia due to UMPH1 deficiency
OBFC1	Dyskeratosis congenita
OSTM1	Autosomal recessive osteosclerosis type 5
PALB2	1.Fanconi anemia type N 2.Early onset breast cancer 3.Susceptibility to pancreatic cancer type 3
PCCA	Propionic acidemia
PCCB	Propionic acidemia
PDGFRA	1.Somatic mutations in gastrointestinal stromal tumors 2.Idiopathic, imatinib-resistant eosinophilia syndrome
PDGFRB	1.Idiopathic basal ganglia calcification type 4 2.Kosaki overgrowth syndrome 3.Myeloproliferative disorder with eosinophilia 4.Infantile myofibromatosis type 1 5.Progeria syndrome Penttinen type
PFKM	Glycogen Storage Disease VII
PGD	hemolytic anemia
PGK1	Phosphoglycerate kinase 1 deficiency
PHF6	Borjeson-Forssman-Lehmann syndrome
PIEZO1	1.Hereditary dehydrating stomatocytosis with or without pseudohyperkalemia and perinatal edema 2.Hereditary lymphedema type III
PIGA	1.Multiple congenital anomalies-hypotonia-epilepsy syndrome type 2 2.Paroxysmal nocturnal hemoglobinuria (PNH)
PIGT	1+A112:B229.Paroxysmal nocturnal hemoglobinuria type 2 2.Multiple congenital abnormalities-myotonia-epilepsy syndrome type 3
PKLR	1.Adenosine Triphosphate, Elevated, of Erythrocytes (PKHYP) 2.Pyruvate Kinase Deficiency of Red Cells (PKRD)
PLEKHM1	Osteopetrosis, Autosomal Recessive 6 (OPTB6)
PNP	Immunodeficiency due to Purine Nucleoside Phosphorylase Deficiency (PNPD)
POT1	1.Glioma Susceptibility 9 2.Melanoma, Cutaneous Malignant 10 susceptibility
PPARA	Hyperapobetalipoproteinemia, susceptibility to
PPOX	Mixed porphyria
PRF1	1.Aplastic anemia 2.Familial hemophagocytic syndrome 23.Non-Hodgkin Lymphoma
PRPF40B	MDS
PRPF8	Retinitis Pigmentosa 13 (RP13)
PTPN11	1.LEOPARD syndrome1 2.Mixed chondromatosis 3.Noonan syndrome, 1 4.Juvenile myelomonocytic leukemia
PUS1	myopathy, Lactic acidosis and sideroblastic anemia1
RAC2	neutrophil immunodeficiency syndrome
RAD21	Cornelia de Lange syndrome 4
RAD50	Nijmegen shatter syndrome-like disorder
RAD51	1.Mirror Movements 2 2.Breast cancer susceptibility
RAD51C	1.O-type Fanconi anemia 2.Familial breast cancer type 3 susceptibility
RAG1	1.α/β T-cell lymphopenia with γ/δ T-cell expansion, severe cytomegalovirus infection, and autoimmunity 2.Combined cellular and humoral immune defects with granulomas 3.Omenn syndrome 4.Severe combined immunodeficiency B
RAG2	1.Combined cellular and humoral immune defects with granulomas 2.Omenn syndrome 3.Severe combined immunodeficiency B
RARA	acute promyelocytic leukemia
RB1	1.Bladder cancer 2.Osteosarcoma 3.Retinoblastoma 4.Trilateral retinoblastoma 5.Non-small cell lung cancer
RBM8A	Thrombocytopenia-absent radius syndrome
RECQL4	1.Baller-Gerold syndrome 2.RAPADILINO syndrome 3.Rothmund-Thomson syndrome
RFX5	1.Bare lymphocyte syndrome, type II complementation group C 2.Bare lymphocyte syndrome, type II complementation group E
RFXANK	Combined immunodeficiency due to absence of MHC class II molecule expression
RFXAP	Bare lymphocyte syndrome, type II, complementation group D
RIT1	Noonan syndrome 8
RPL11	Congenital Aplastic anemia 7
RPL13	Diamond-Blackfan Anemia
RPL14	Diamond-Blackfan Anemia
RPL15	Congenital Aplastic anemia 12
RPL18A	Diamond-Blackfan Anemia
RPL19	Diamond-Blackfan Anemia
RPL23A	Diamond-Blackfan Anemia
RPL26	Congenital Aplastic anemia 11
RPL27	Diamond-Blackfan Anemia
RPL3	Diamond-Blackfan Anemia
RPL31	Diamond-Blackfan Anemia
RPL35	Diamond-Blackfan Anemia
RPL35A	Congenital Aplastic anemia 5
RPL36	Diamond-Blackfan Anemia
RPL3L	Diamond-Blackfan Anemia
RPL5	Congenital Aplastic anemia 6
RPL6	Diamond-Blackfan Anemia
RPL7	Diamond-Blackfan Anemia
RPL9	Diamond-Blackfan Anemia
RPS10	Congenital Aplastic anemia 9
RPS14	Refractory megaloblastic anemia due to missing 5q
RPS15	Diamond-Blackfan Anemia
RPS17	Congenital Aplastic anemia 4
RPS19	Congenital Aplastic anemia 1
RPS24	Congenital Aplastic anemia 3
RPS26	Congenital Aplastic anemia 10
RPS27A	Diamond-Blackfan Anemia
RPS29	Congenital Aplastic anemia 13
RPS7	Congenital Aplastic anemia 8
RPS8	Diamond-Blackfan Anemia
RTEL1	1.Dyskeratosis congenita 4 2.Dyskeratosis congenita 5 3.Telomere- associated pulmonary fibrosis and/or bone marrow failure 3
RUNX1	1.Acute myeloid leukemia 2.Familial Abnormal Platelets with Predisposition to Acute Myeloid Leukemia
S100A9	Hereditary sideroblastic anemia
SBDS	1.Shwachman-diamond syndrome 2.Susceptibility to aplastic anemia
SEC23B	1.Cowden syndrome 7 2.Diamond－Blackfan anemia II
SETBP1	1.Autosomal dominant mental retardation 29 2.Schinzel Giedion Syndrome
SF1	MDS
SF3A1	MDS
SF3B1	MDS
SH2B3	1.Polycythemia 2.Myelofibrosis 3.Thrombocytosis
SH2D1A	X-linked lymphoproliferative syndrome 1
SLC11A2	Hypochromic microcytic anemia with iron overload 1
SLC19A2	Thiamine-sensitive megaloblastic anemia syndrome 1
SLC25A37	Ring sideroblastic anemia might be associated
SLC25A38	1.Anemia, sideroblastic 2.pyridoxine-refractory
SLC37A4	1.Glycogen storage disease 1b 2.Glycogen storage disease 1c
SLC40A1	Hemochromatosis 4
SLC46A1	Hereditary folate malabsorption
SLC4A1	1.Cryohydrocytosis 2.Ovalocytosis SA 3.Autosomal dominant distal renal tubular acidosis 4.Autosomal recessive distal renal tubular acidosis 5.Spherocytosis 4 6.Diego blood type 7.Froese Blood type 8.Swann blood type 9.Waldner blood type 10.Wright blood type 11.Malaria
SLX4	Fanconi anemia P
SMAD4	1.Juvenile polyposis/hereditary hemorrhagic telangiectasia syndrome 2.Myhre syndrome 3.Pancreatic cancer 4.Juvenile intestinal polyposis
SMARCAL1	Schimke immunoosseous dysplasia
SMC1A	Cornelia de Lange syndrome 2
SMC3	Cornelia de Lange syndrome 3
SNRNP200	Retinitis pigmentosa 33
SOX2	1.Syndromic microphthalmia-3 2.Optic nerve hypoplasia and abnormalities of the central nervous system
SPTA1	1.Elliptocytosis 2 2.Pyropoikilocytosis, hereditary 3.Spherocytosis 3
SPTB	1.Hemolytic anemia of newborn 2.Elliptocytosis 3 3.Spherocytosis 2
SRP72	Bone marrow failure syndrome 1
SRSF2	MDS
STAG2	MDS
STAT3	1.Infantile-onset multisystem autoimmune disease-1 2.Hyper- immunoglobulin E syndromes with recurrent infection
STON1	Dyskeratosis congenita might be associated
STX11	Familial hemophagocytic syndrome 4
STXBP2	Familial hemophagocytic syndrome 5
SUZ12	Malignancy
TAZ	Barth syndrome
TBPL1	Dyskeratosis congenita might be associated
TBXAS1	1.Alkane synthase deficiency 2.Ghosal hematodiaphyseal syndrome
TCIRG1	Autosomal recessive osteopetrosis, 1
TCN2	Transcobalamin II deficiency
TERF1	Aplastic anemia
TERF2	Aplastic anemia
TERF2IP	Dyskeratosis congenita might be associated
TERT	1.Dyskeratosis congenital,2 2.Dyskeratosis congenital,4 3.AML 4.Malignant melanoma of skin,9 5.Telomere Dysfunction associated Idiopathic Pulmonary Fibrosis,1
TET2	MDS,somatic mutation
TF	Congenital atransferrinemia
THBD	1.Thrombophilia due to thrombomodulin deficiency 2.Susceptibility to Atypical Hemolytic Uremic Syndrome
THPO	Cyclic thrombocytopenia and Periodic Thrombocytosis,1
TINF2	1.Autosomal dominant dyskeratosis congenital,3 2.Revesz syndrome
TMPRSS6	Iron-refractory iron deficiency anemia
TNFRSF11A	1.Familial expansile osteolysis 2.Autosomal recessive osteosclerosis,7 3.Early symptoms of Paget's disease of bone, 2
TNFSF11	Autosomal recessive osteosclerosis,2
TP53	1.Adrenocortical adenocarcinoma 2.Breast cancer 3.Choroid plexus papilloma 4.Colorectal cancer 5.Hepatocellular carcinoma 6.Li Fraumeni syndrome 7.Nasopharyngeal carcinoma 8.Osteosarcoma 9.Pancreatic cancer 10.Basal cell Carcinoma 11.Glioma Sensitivity, 1
TPI1	Hemolytic anemia due to triose phosphate isomerase deficiency
TPP1	1.Neuronal ceroid lipofuscinosis, 2 2.Autosomal recessive spinocerebellar ataxia, 7
TRNT1	1.Retinitis pigmentosa and erythrocytic anemia 2.Sideroblastic anemia with B cell immunodeficiency, periodic fever, and developmental delay(SIFD)
TUBB1	Autosomal dominant TUBB1-associated megathrombocytopenia
U2AF1	MDS
U2AF2	MDS
UBE2T	Fanconi anemia type T
UMODL1	MDS
UNC13D	Familial hemophagocytic syndrome, 3
USB1	Poikiloderma with neutropenia
USP42	Congenital Pure red cell aplasia
VHL	1.Familial polycythemia, 2 2.Cerebellar hemangioblastoma 3.Pheochromocytoma 4.Renal cell carcinoma 5.Schilling-Ling syndrome
VPS13B	Cohen syndrome
VPS45	Neutropenia, Severe Congenital, 5, Autosomal Recessive
VWF	1.Von Willebrand disease, 1 2.Von Willebrand disease, 2A, 2B, 2M, 2N 3.Von Willebrand disease type 3
WAS	1.X-linked severe congenital neutropenia 2.X-linked thrombocytopenia 3.X-linked intermittent thrombocytopenia 4.Wiskott-Aldrich syndrome
WIPF1	Wiskott-Aldrich Syndrome, 2
WRAP53	Autosomal recessive dyskeratosis congenita,3
WT1	1.Denys-Drash Syndrome 2.Frasier Syndrome 3.Meacham Syndrome 4.Mesothelioma 5.Nephrotic Syndrome,4 6.Nephroblastoma(Wilm's tumour),1
XIAP	X-linked lymphoproliferative disease,2
YARS2	Mitochondrial Myopathy, Lactic Acidosis, and Sideroblastic Anemia, 2
ZBTB24	Immunodeficiency, Centromeric Instability, and Facial Anomalies Syndrome
ZFP36L2	Pure red cell aplasia
ZRSR2	MDS
ZSWIM4	MDS
ACO1	Iron metabolism related deseases
ACVR2A	Iron metabolism related deseases
ADPGK	Erythrocytic enzyme disease
AK3	Erythrocytic enzyme disease
AK4	Erythrocytic enzyme disease
AK5	Erythrocytic enzyme disease
ALDOC	Erythrocytic enzyme disease
ARNT	Polycythemia
BCL11B	MDS
BLOC1S6	Hermansky-pudlak Syndrome, 9
BMP6	Iron metabolism related deseases
CARD11	1.B cell proliferation with NFKB and T cell weakness 2.immune deficiency, 11
CD19	common variable immunodeficiency, 3
CD36	1.Glycoprotein IV deficiency thrombocytosis 2.Megathrombocytopenia 3.Coronary heart disease, susceptibility to, 7 4.Cerebral malaria 5.Cerebral malaria susceptibility
CD81	Common variable immune deficiency, 6
CYB5B	Erythrocytosis
CYB5R1	Erythrocytosis
CYB5R2	Erythrocytosis
CYBRD1	Iron overload
EXOC6	Iron metabolism related deseases
FBXL5	Iron metabolism related deseases
FERMT3	Leukocyte adhesion deficiency, 3
FXN	1.Friedreich's ataxia 2.Friedreich's ataxia with preserved reflexes
GDF11	Iron metabolism related deseases
HAO1	Iron metabolism related deseases
HBG1	This gene is Fetal hemoglobin quantitative trait locus 1
HEPH	Iron metabolism related deseases
HIF3A	Polycythemia
HK3	Erythrocytic enzyme disease
HOXA6	Iron metabolism related deseases
HPS1	Hermansky-Pudlak syndrome, 1
HPS4	Hermansky-Pudlak syndrome, 4
HPS6	Hermansky-Pudlak syndrome, 6
HPX	Iron metabolism related deseases
IKBKG	1.Anhidrotic ectodermal dysplasia with immune deficiency 2.Lymphedema, anhidrotic ectodermal dysplasia, and immunodeficiency 3.Immunodeficiency, 33 4.Simple immunodeficiency 5.Pigmentary incontinence 6.Recurrent isolated invasive pneumococcal disease
IL1A	Iron metabolism related deseases
IL2RA	1.Immunodeficiency type 41 with lymphoproliferation and autoimmunity 2.Susceptibility to insulin-dependent diabetes
IREB2	Iron metabolism related deseases
LCN2	Iron metabolism related deseases
MAGT1	X-linked immunodeficiency with magnesium deficiency, Barr virus infection, and tumors
MEFV	1.Autosomal dominant familial Mediterranean fever 2.Autosomal recessive familial Mediterranean fever
MMADHC	1.Methylmalonic aciduria and homocystinuria cblC type 2.Homocystinuria cblD type, variant type 1 3.Methylmalonic aciduria and homocystinuria cblD type 4.Methylmalonic aciduria cblD type, variant type 2
MS4A1	Common variable immunodeficiency, 5
NEO1	Iron metabolism related deseases
NFKBIA	Anhidrotic ectodermal dysplasia with immunodeficiency
NLRP1	1.Corneal epithelial keratitis and ectodermal dysplasia 2.Vitiligo- Associated Multiple Autoimmune Disease, 1
ORAI1	1.Immunodeficiency,9 2.Tubular aggregate myopathy,2
PCBP1	Iron metabolism related deseases
PFKFB1	Erythrocytic enzyme disease
PFKFB2	Erythrocytic enzyme disease
PFKFB3	Erythrocytic enzyme disease
PFKFB4	Erythrocytic enzyme disease
PFKL	Hemolytic anemia due to phosphofructokinase deficiency
PFKP	Erythrocytic enzyme disease
PGK2	Erythrocytic enzyme disease
PKM	Bloom syndrome
PRKCD	Autoimmune lymphoproliferative syndrome, 3
SCARA5	Iron metabolism related deseases
SLC22A17	Iron metabolism related deseases
SLC25A28	Iron metabolism related deseases
SLC48A1	Iron metabolism related deseases
STAT5A	Erythrocytosis
STEAP3	Anemia, microcytic hypochromic anemia,iron overload,2
STIM1	1.Immunodeficiency,10 2.Tubular aggregate myopathy,1 3.Stormorken Syndrome
TFRC	Immunodeficiency,46
TWSG1	Iron metabolism related deseases
