# Supplementary material for: Erythroid-intrinsic activation of TLR8 impairs erythropoiesis in inherited anemia
Source: Nat Commun. 2024 Jul 6;15:5678. doi: 10.1038/s41467-024-50066-w (PMC11227506; doi:10.1038/s41467-024-50066-w)
Supplement: Supplementary file 5 — Supplementary Data 2 [file 41467_2024_50066_MOESM5_ESM.xlsx]

## Sheet: Table 1
Accession	Description	Coverage [%]	# Peptides	# Unique Peptides	Abundances (Grouped): D-2	Abundances (Grouped):V-1	Ratio
A8K6Q8	Transferrin receptor protein 1 OS=Homo sapiens OX=9606 PE=2 SV=1	29	18	18	4.90967e+07	3.56326e+07	0.725764
P07355	Annexin A2 OS=Homo sapiens OX=9606 GN=ANXA2 PE=1 SV=2	48	14	14	7.7531e+07	2.10894e+07	0.272012
P11177	Pyruvate dehydrogenase E1 component subunit beta, mitochondrial OS=Homo sapiens OX=9606 GN=PDHB PE=1 SV=3	30	9	9	6.7754e+07	1.65397e+07	0.244114
Q9NZT1	Calmodulin-like protein 5 OS=Homo sapiens OX=9606 GN=CALML5 PE=1 SV=2	69	9	9	1.64533e+07	2.24079e+07	1.36191
P12314	High affinity immunoglobulin gamma Fc receptor I OS=Homo sapiens OX=9606 GN=FCGR1A PE=1 SV=2	25	9	9	4.00109e+07	2.18377e+07	0.545793
K7EK35	Signal transducer and activator of transcription OS=Homo sapiens OX=9606 GN=STAT5A PE=1 SV=1	40	30	8	1.03756e+08	6.46969e+07	0.623551
P51692	Signal transducer and activator of transcription 5B OS=Homo sapiens OX=9606 GN=STAT5B PE=1 SV=2	37	30	8	7.29383e+08	4.18737e+08	0.574098
P11142	Heat shock cognate 71 kDa protein OS=Homo sapiens OX=9606 GN=HSPA8 PE=1 SV=1	22	13	8	2.27508e+07	1.42333e+07	0.625619
E9PEJ4	Acetyltransferase component of pyruvate dehydrogenase complex OS=Homo sapiens OX=9606 GN=DLAT PE=1 SV=1	17	8	8	6.78488e+07	2.17305e+07	0.320279
Q6N096	Uncharacterized protein DKFZp686I15196 OS=Homo sapiens OX=9606 GN=DKFZp686I15196 PE=2 SV=1	27	10	7	1.00851e+08	3.59383e+07	0.35635
O00330	Pyruvate dehydrogenase protein X component, mitochondrial OS=Homo sapiens OX=9606 GN=PDHX PE=1 SV=3	16	7	7	1.45432e+07	7.59443e+06	0.522199
0A679KTH	Beta-galactosidase (Fragment) OS=Homo sapiens OX=9606 GN=EmGFP-LacZ-E2F-TdTom PE=3 SV=1	4	6	6	122960152	2.12488e+07	0.172811
Q96T76	MMS19 nucleotide excision repair protein homolog OS=Homo sapiens OX=9606 GN=MMS19 PE=1 SV=2	6	6	6	5.58254e+06	2.32745e+06	0.416916
B3KM80	Nucleolin OS=Homo sapiens OX=9606 GN=NCL PE=2 SV=1	10	6	6	1.01236e+07	3.2832e+06	0.324312
E5RHP7	Carbonic anhydrase (Fragment) OS=Homo sapiens OX=9606 GN=CA1 PE=1 SV=1	25	5	5	8.97089e+06	5.72933e+06	0.638658
Q01469	Fatty acid-binding protein 5 OS=Homo sapiens OX=9606 GN=FABP5 PE=1 SV=3	44	5	5	5.44024e+06	1.0372e+07	1.90654
Q8N1C8	75 kDa glucose-regulated protein (Fragment) OS=Homo sapiens OX=9606 GN=HSPA9 PE=2 SV=1	9	5	5	4.54999e+06	1.22983e+06	0.270294
Q53HQ7	Elongation factor 1-alpha (Fragment) OS=Homo sapiens OX=9606 PE=2 SV=1	15	5	5	2.92474e+07	7.26191e+06	0.248292
P05164	Myeloperoxidase OS=Homo sapiens OX=9606 GN=MPO PE=1 SV=1	7	5	5	3.63983e+06	1.12283e+06	0.308486
B7Z4F6	60 kDa chaperonin OS=Homo sapiens OX=9606 PE=2 SV=1	9	5	5	4.84688e+06	946582	0.195297
P06702	Protein S100-A9 OS=Homo sapiens OX=9606 GN=S100A9 PE=1 SV=1	45	4	4	5.10312e+06	7.04158e+06	1.37986
P04075	Fructose-bisphosphate aldolase A OS=Homo sapiens OX=9606 GN=ALDOA PE=1 SV=2	12	4	4	7.8247e+06	628629	0.080339
B4DFL1	Dihydrolipoyl dehydrogenase OS=Homo sapiens OX=9606 PE=2 SV=1	9	4	4	3.45229e+06	1.93319e+06	0.559972
P31944	Caspase-14 OS=Homo sapiens OX=9606 GN=CASP14 PE=1 SV=2	19	4	4	941730	1.56975e+06	1.66688
Q9BZ23	Pantothenate kinase 2, mitochondrial OS=Homo sapiens OX=9606 GN=PANK2 PE=1 SV=3	9	4	4	1.11214e+06	672575	0.604755
Q5D862	Filaggrin-2 OS=Homo sapiens OX=9606 GN=FLG2 PE=1 SV=1	4	4	4	872298	995197	1.14089
P10721	Mast/stem cell growth factor receptor Kit OS=Homo sapiens OX=9606 GN=KIT PE=1 SV=1	4	4	4	3.74377e+06	2.29419e+06	0.612804
H0YF32	40S ribosomal protein S3 (Fragment) OS=Homo sapiens OX=9606 GN=RPS3 PE=1 SV=1	31	4	4	1.27414e+07	1.58872e+06	0.12469
P05388	60S acidic ribosomal protein P0 OS=Homo sapiens OX=9606 GN=RPLP0 PE=1 SV=1	12	4	4	5.1009e+06	541118	0.106083
B0AZN7	cDNA, FLJ79477, highly similar to Protein- glutamine gamma-glutamyltransferase K OS=Homo sapiens OX=9606 PE=2 SV=1	5	4	4	4.75306e+06	2.25109e+06	0.473609
0A0K0K1H	Beta-1 metal-binding globulin OS=Homo sapiens OX=9606 GN=HEL-S-71p PE=2 SV=1	8	4	4	948268	540121	0.569587
P31947	14-3-3 protein sigma OS=Homo sapiens OX=9606 GN=SFN PE=1 SV=1	21	5	3	1.72755e+06	3.70984e+06	2.14746
0A5F9ZHM	L-lactate dehydrogenase OS=Homo sapiens OX=9606 GN=LDHB PE=1 SV=1	13	4	3	1.10806e+07	1.26843e+06	0.114473
P81605	Dermcidin OS=Homo sapiens OX=9606 GN=DCD PE=1 SV=2	23	3	3	9.2779e+06	7.4778e+06	0.80598
J3QTR3	Ubiquitin-40S ribosomal protein S27a (Fragment) OS=Homo sapiens OX=9606 GN=RPS27A PE=1 SV=1	32	3	3	9.21822e+06	4.87056e+06	0.528362
P31151	Protein S100-A7 OS=Homo sapiens OX=9606 GN=S100A7 PE=1 SV=4	34	3	3	2.17397e+06	3.81299e+06	1.75393
B2RDW0	Calmodulin OS=Homo sapiens OX=9606 PE=2 SV=1	26	3	3	268077	729138	2.71989
P05141	ADP/ATP translocase 2 OS=Homo sapiens OX=9606 GN=SLC25A5 PE=1 SV=7	9	3	3	5.831e+06	1.35052e+06	0.231611
Q9HB00	Desmocollin 1, isoform CRA_b OS=Homo sapiens OX=9606 GN=DSC1 PE=4 SV=1	4	3	3	685575	611608	0.892109
C9JXA5	Guanine nucleotide-binding protein G(I)/G(S)/G(T) subunit beta-2 (Fragment) OS=Homo sapiens OX=9606 GN=GNB2 PE=1 SV=1	11	3	3	4.4741e+06	668853	0.149494
P19474	E3 ubiquitin-protein ligase TRIM21 OS=Homo sapiens OX=9606 GN=TRIM21 PE=1 SV=1	6	3	3	2.89869e+06	1.92176e+06	0.662975
P17066	Heat shock 70 kDa protein 6 OS=Homo sapiens OX=9606 GN=HSPA6 PE=1 SV=2	11	6	2	497852	701650	1.40935
P05109	Protein S100-A8 OS=Homo sapiens OX=9606 GN=S100A8 PE=1 SV=1	24	2	2	9.38538e+06	8.59129e+06	0.91539
P63104	14-3-3 protein zeta/delta OS=Homo sapiens OX=9606 GN=YWHAZ PE=1 SV=1	18	4	2	232550	929579	3.99732
P47929	Galectin-7 OS=Homo sapiens OX=9606 GN=LGALS7 PE=1 SV=2	19	2	2	0	1.03061e+06	#DIV/0!
B4DJI1	L-lactate dehydrogenase OS=Homo sapiens OX=9606 PE=2 SV=1	10	3	2	2.68618e+06	641925	0.238973
B4DUI5	Triosephosphate isomerase OS=Homo sapiens OX=9606 PE=2 SV=1	12	2	2	0	382252	#DIV/0!
I0B0K8	Truncated profilaggrin OS=Homo sapiens OX=9606 GN=FLG PE=4 SV=1	4	2	2	0	443630	#DIV/0!
B2RDE1	cDNA, FLJ96568, highly similar to Homo sapiens tropomyosin 3 (TPM3), mRNA OS=Homo sapiens OX=9606 PE=2 SV=1	13	3	2	4.92705e+06	1.11736e+06	0.226781
P59665	Neutrophil defensin 1 OS=Homo sapiens OX=9606 GN=DEFA1 PE=1 SV=1	19	2	2	5.53552e+06	1.53487e+06	0.277276
J3KT17	Galectin OS=Homo sapiens OX=9606 GN=LGALS9C PE=4 SV=1	11	2	2	2.95102e+06	252348	0.0855121
P04899	Guanine nucleotide-binding protein G(i) subunit alpha-2 OS=Homo sapiens OX=9606 GN=GNAI2 PE=1 SV=3	7	2	2	2.27974e+06	368642	0.161703
P08865	40S ribosomal protein SA OS=Homo sapiens OX=9606 GN=RPSA PE=1 SV=4	10	2	2	3.16633e+06	283187	0.089437
Q96HS1	Serine/threonine-protein phosphatase PGAM5, mitochondrial OS=Homo sapiens OX=9606 GN=PGAM5 PE=1 SV=2	8	2	2	4.97364e+06	814291	0.163721
Q8TA90	Similar to Elongation factor 2b (Fragment) OS=Homo sapiens OX=9606 PE=2 SV=1	5	2	2	1.74512e+06	0	0
E2DRY6	2-phospho-D-glycerate hydro-lyase OS=Homo sapiens OX=9606 PE=2 SV=1	7	2	2	234143	494735	2.11296
D6R9Z1	Receptor of-activated protein C kinase 1 (Fragment) OS=Homo sapiens OX=9606 GN=RACK1 PE=1 SV=8	9	2	2	1.86877e+06	0	0
O00308	NEDD4-like E3 ubiquitin-protein ligase WWP2 OS=Homo sapiens OX=9606 GN=WWP2 PE=1 SV=2	3	2	2	946878	303955	0.321008
B2R4P2	cDNA, FLJ92164, highly similar to Homo sapiens peroxiredoxin 1 (PRDX1), mRNA OS=Homo sapiens OX=9606 PE=2 SV=1	11	2	2	0	788776	#DIV/0!
K7EK77	ATP synthase subunit alpha, mitochondrial (Fragment) OS=Homo sapiens OX=9606 GN=ATP5F1A PE=1 SV=1	10	2	2	2.09615e+06	1.05682e+06	0.504172
Q16778	Histone H2B type 2-E OS=Homo sapiens OX=9606 GN=H2BC21 PE=1 SV=3	16	2	2	3.27551e+06	2.92545e+06	0.893128
F2Z393	Transaldolase OS=Homo sapiens OX=9606 GN=TALDO1 PE=1 SV=1	6	2	2	2.01663e+06	563977	0.279663
Q7Z2V5	RNA helicase (Fragment) OS=Homo sapiens OX=9606 GN=DKFZp686J01190 PE=2 SV=1	6	2	2	745623	160587	0.215374
P05089	Arginase-1 OS=Homo sapiens OX=9606 GN=ARG1 PE=1 SV=2	7	2	2	798330	451544	0.56561
A8K4W0	40S ribosomal protein S3a OS=Homo sapiens OX=9606 GN=RPS3A PE=2 SV=1	7	2	2	2.67442e+06	245132	0.0916578
B3KPZ8	cDNA FLJ32530 fis, clone SMINT2000185, highly similar to TRANSKETOLASE OS=Homo sapiens OX=9606 PE=2 SV=1	6	2	2	447695	87761	0.196028
P08559	Pyruvate dehydrogenase E1 component subunit alpha, somatic form, mitochondrial OS=Homo sapiens OX=9606 GN=PDHA1 PE=1 SV=3	22	8	1	2.04e+06	517366	0.253611
Q53GE3	Pyruvate dehydrogenase E1 component subunit alpha (Fragment) OS=Homo sapiens OX=9606 PE=2 SV=1	21	8	1	1.27312e+08	2.39007e+07	0.187734
A8K3K1	cDNA FLJ78096, highly similar to Homo sapiens actin, alpha, cardiac muscle (ACTC), mRNA OS=Homo sapiens OX=9606 PE=2 SV=1	25	9	1	0	454908	#DIV/0!
Q08188	Protein-glutamine gamma- glutamyltransferase E OS=Homo sapiens OX=9606 GN=TGM3 PE=1 SV=4	8	5	1	2.57965e+06	3.41024e+06	1.32198
B4DQ50	cDNA FLJ56823, highly similar to Protein- glutamine gamma-glutamyltransferase E OS=Homo sapiens OX=9606 PE=2 SV=1	11	5	1	90915.7	274489	3.01916
A0A286YFJ	Immunoglobulin heavy constant gamma 4 (Fragment) OS=Homo sapiens OX=9606 GN=IGHG4 PE=1 SV=1	12	4	1	1.67622e+06	537776	0.320827
Q701L7	Type II hair keratin 2 OS=Homo sapiens OX=9606 GN=KRTHB2 PE=2 SV=1	5	4	1	0	7.61404e+07	#DIV/0!
A0A161I20	Lactotransferrin OS=Homo sapiens OX=9606 GN=LTF PE=2 SV=1	1	1	1	751038	489889	0.652282
B4DDI8	cDNA FLJ53704, moderately similar to Nascent polypeptide-associated complex subunit alpha OS=Homo sapiens OX=9606 PE=2 SV=1	8	1	1	1.49698e+06	0	0
J3KN67	Tropomyosin alpha-3 chain OS=Homo sapiens OX=9606 GN=TPM3 PE=1 SV=1	8	2	1	0	269936	#DIV/0!
E3W990	Sequestosome-1 (Fragment) OS=Homo sapiens OX=9606 GN=SQSTM1 PE=1 SV=1	7	1	1	4.85733e+06	1.19152e+06	0.245303
O75342	Arachidonate 12-lipoxygenase, 12R-type OS=Homo sapiens OX=9606 GN=ALOX12B PE=1 SV=1	2	1	1	318816	180606	0.566491
Q4VB24	Histone cluster 1, H1e OS=Homo sapiens OX=9606 GN=HIST1H1E PE=2 SV=1	4	1	1	673559	0	0
Q01105	Protein SET OS=Homo sapiens OX=9606 GN=SET PE=1 SV=3	3	1	1	1.7614e+06	363186	0.206192
P05120	Plasminogen activator inhibitor 2 OS=Homo sapiens OX=9606 GN=SERPINB2 PE=1 SV=2	2	1	1	353098	137857	0.390422
P31025	Lipocalin-1 OS=Homo sapiens OX=9606 GN=LCN1 PE=1 SV=1	6	1	1	1.19616e+06	539710	0.451202
C9JUK7	Leukosialin (Fragment) OS=Homo sapiens OX=9606 GN=SPN PE=1 SV=1	2	1	1	0	362469	#DIV/0!
A8MUD9	60S ribosomal protein L7 OS=Homo sapiens OX=9606 GN=RPL7 PE=1 SV=1	5	1	1	0	300400	#DIV/0!
B4DEL6	cDNA FLJ59669, highly similar to Homo sapiens phospholipase D family, member 3 (PLD3), transcript variant 1, mRNA OS=Homo sapiens OX=9606 PE=2 SV=1	2	1	1	248921	0	0
A2A3R5	40S ribosomal protein S6 OS=Homo sapiens OX=9606 GN=RPS6 PE=1 SV=1	6	1	1	866540	0	0
Q6GMX0	Uncharacterized protein OS=Homo sapiens OX=9606 PE=1 SV=1	8	1	1	853072	232308	0.272319
0A6Q8PF8	Prelamin-A/C OS=Homo sapiens OX=9606 GN=LMNA PE=4 SV=1	3	1	1	367152	358484	0.976391
Q6B823	Histone H4 (Fragment) OS=Homo sapiens OX=9606 PE=3 SV=1	23	1	1	1.15516e+06	437857	0.379045
Q9NSP3	cDNA FLJ35555 fis, clone SPLEN2004773, highly similar to GLUTAMINE SYNTHETASE OS=Homo sapiens OX=9606 GN=DKFZp434M0813 PE=2 SV=1	9	1	1	312732	524501	1.67716
P30740	Leukocyte elastase inhibitor OS=Homo sapiens OX=9606 GN=SERPINB1 PE=1 SV=1	2	1	1	900826	0	0
A0A0K0K1L	Carbonic anhydrase OS=Homo sapiens OX=9606 GN=HEL-S-282 PE=2 SV=1	3	1	1	0	356702	#DIV/0!
0A384ME1	Elongation factor Tu OS=Homo sapiens OX=9606 GN=TUFM PE=1 SV=1	2	1	1	8.86217e+06	2.26107e+06	0.255137
0A024RA2	Heterogeneous nuclear ribonucleoprotein A2/B1, isoform CRA_d OS=Homo sapiens OX=9606 GN=HNRPA2B1 PE=4 SV=1	3	1	1	725777	0	0
Q8N5L9	40S ribosomal protein S2 OS=Homo sapiens OX=9606 GN=RPS2 PE=2 SV=1	2	1	1	1.29925e+06	171416	0.131935
B4DWK8	Catalase OS=Homo sapiens OX=9606 PE=2 SV=1	3	1	1	1.41919e+08	6.08537e+07	0.428792
A8K6T3	cDNA FLJ78674, highly similar to Homo sapiens desmocollin type 4 OS=Homo sapiens OX=9606 PE=2 SV=1	1	1	1	767096	224818	0.293077
Q9BT67	NEDD4 family-interacting protein 1 OS=Homo sapiens OX=9606 GN=NDFIP1 PE=1 SV=1	8	1	1	0	34095.9	#DIV/0!
H3BR70	Pyruvate kinase OS=Homo sapiens OX=9606 GN=PKM PE=1 SV=1	3	1	1	0	347779	#DIV/0!
Q5T750	Skin-specific protein 32 OS=Homo sapiens OX=9606 GN=XP32 PE=1 SV=1	3	1	1	1.95932e+06	1.17067e+06	0.597485
B3KX99	cDNA FLJ45019 fis, clone BRAWH3015825 OS=Homo sapiens OX=9606 PE=2 SV=1	2	1	1	1.58283e+07	1.27239e+07	0.803865
Q96QA5	Gasdermin-A OS=Homo sapiens OX=9606 GN=GSDMA PE=1 SV=4	2	1	1	357761	535786	1.49761
0A0A0MR0	Outer mitochondrial membrane protein porin 2 (Fragment) OS=Homo sapiens OX=9606 GN=VDAC2 PE=1 SV=1	4	1	1	1692863	383504	0.226541
B4E3J6	cDNA FLJ54293 OS=Homo sapiens OX=9606 PE=2 SV=1	4	1	1	1.24805e+06	285524	0.228776
Q53FV0	Prohibitin (Fragment) OS=Homo sapiens OX=9606 PE=2 SV=1	4	1	1	572421	115475	0.201732
B3KX15	cDNA FLJ44468 fis, clone UTERU2026025, moderately similar to SPLICING FACTOR, ARGININE/SERINE-RICH 2 OS=Homo sapiens OX=9606 PE=2 SV=1	7	1	1	2.41916e+06	272979	0.112841
Q15515	Small proline-rich protein OS=Homo sapiens OX=9606 PE=2 SV=1	13	1	1	4.54592e+06	1.94988e+06	0.42893
B8ZZ51	Malate dehydrogenase, cytoplasmic OS=Homo sapiens OX=9606 GN=MDH1 PE=1 SV=1	6	1	1	503736	0	0
B4E1G5	cDNA FLJ53692, moderately similar to Granulins OS=Homo sapiens OX=9606 PE=2 SV=1	3	1	1	1.28909e+06	576404	0.447139
Q86SR2	AZU1 protein (Fragment) OS=Homo sapiens OX=9606 GN=AZU1 PE=2 SV=1	5	1	1	149218	264907	1.7753
F8WCD0	E3 ubiquitin-protein ligase RNF149 OS=Homo sapiens OX=9606 GN=RNF149 PE=1 SV=1	2	1	1	648725	195493	0.30135
Q66K21	LRP10 protein (Fragment) OS=Homo sapiens OX=9606 GN=LRP10 PE=2 SV=1	5	1	1	1.28806e+06	209077	0.16232
0A1B0GVC	GTP-binding protein Di-Ras2 (Fragment) OS=Homo sapiens OX=9606 GN=DIRAS2 PE=1 SV=1	10	1	1	1.29e+06	525128	0.407077
H0Y8G5	Heterogeneous nuclear ribonucleoprotein D0 (Fragment) OS=Homo sapiens OX=9606 GN=HNRNPD PE=1 SV=8	5	1	1	530292	0	0
Q59HE2	Ornithine--oxo-acid aminotransferase (Fragment) OS=Homo sapiens OX=9606 PE=2 SV=1	4	1	1	803198	220045	0.273961
Q5VV42	Threonylcarbamoyladenosine tRNA methylthiotransferase OS=Homo sapiens OX=9606 GN=CDKAL1 PE=1 SV=1	2	1	1	380134	156179	0.410852
0A669KAY	Phospholipid-transporting ATPase OS=Homo sapiens OX=9606 GN=ATP10A PE=1 SV=1	2	1	1	433847	0	0
B2R9K8	cDNA, FLJ94440, highly similar to Homo sapiens chaperonin containing TCP1, subunit 6A (zeta 1)(CCT6A), mRNA OS=Homo sapiens OX=9606 PE=2 SV=1	2	1	1	282338	173092	0.613068
A4ZU86	Nucleophosmin OS=Homo sapiens OX=9606 GN=NPM1 PE=2 SV=1	3	1	1	2.57173e+06	554223	0.215506
Q14427	GM2-activator protein (Fragment) OS=Homo sapiens OX=9606 PE=2 SV=1	7	1	1	135954	239916	1.76469
P35558	Phosphoenolpyruvate carboxykinase, cytosolic [GTP] OS=Homo sapiens OX=9606 GN=PCK1 PE=1 SV=3	1	1	1	1.81456e+06	1.18119e+06	0.650953
Q9UJV9	Probable ATP-dependent RNA helicase DDX41 OS=Homo sapiens OX=9606 GN=DDX41 PE=1 SV=2	1	1	1	368200	180785	0.490996
M0QZK8	Gamma-glutamylcyclotransferase OS=Homo sapiens OX=9606 PE=4 SV=1	10	1	1	470027	231883	0.493339
