# Supplementary material for: Erythroid-intrinsic activation of TLR8 impairs erythropoiesis in inherited anemia
Source: Nat Commun. 2024 Jul 6;15:5678. doi: 10.1038/s41467-024-50066-w (PMC11227506; doi:10.1038/s41467-024-50066-w)
Supplement: Supplementary file 7 — Source data [file 41467_2024_50066_MOESM7_ESM.xls]

## Sheet: Figure2
Figure2a															P
	Vehicle				R848				VTX2337				2a	WT+R848 vs. MUT+R848	0.0122
GFP	0.852208	1.06528	1.17078		0.927405	0.962009	1.46494		0.868393	0.632251	0.889977			GFP+vehicle vs. WT+VTX2337	<0.0001
WT	1.59087	1.45742	1.14553		1.74982	2.20477	2.03483		18.2106	14.6058	14.544			WT+VTX2337 vs. MUT+VTX2337	0.0036
Mut	1.07796	1.1774	0.781772		3.11105	4.04495	3.00183		21.6637	24.578	21.8483
													2d	isogenic CTRL+5μM VTX2337 vs isogenic CTRL+Vehicle	<0.0001
Figure2d	Isogenic CTRL			1# TLR8V434L THP1			2# TLR8V434L THP1							mut1#+1μM VTX2337 vs mut1#+Vehicle	0.0113
0	181.955	181.955	163.152	98.7868	95.894	83.5996	86.4924	77.0908	99.51					mut1#+5μM VTX2337 vs mut1#+Vehicle	<0.0001
0.1	164.598	150.134	163.152	87.2156	82.1532	66.2428	94.4476	74.9212	69.8588					mut2#+1μM VTX2337 vs mut2#+Vehicle	<0.0001
1	186.294	158.812	215.222	315.024	270.113	302.729	310.684	291.881	328.764					mut2#+5μM VTX2337 vs mut2#+Vehicle	<0.0001
5	356.969	369.987	443.753	1221.92	1320.27	1229.15	741.712	639.74	734.48
													2e	isogenic CTRL vs. 1# TLR8V434L	0.0216
Figure2e														isogenic CTRL vs. 2# TLR8V434L	0.0027
	WT			1# TLR8V434L			2# TLR8V434L
	0.810313	0.836096	0.869245	0.731065	0.772228	0.768935	0.735307	0.676535	0.723552				2f	isogenic CTRL vs. 1# TLR8V434L	0.0037
														isogenic CTRL vs. 2# TLR8V434L	0.0054
Figure2f	WT			1# TLR8V434L			2# TLR8V434L
	0.856223	0.772532	0.901288	0.611285	0.444206	0.489028	0.475248	0.628713	0.514851				2h	WT vs. Mut-1#	0.0012
														WT vs. Mut-2#	0.0019
Figure2h					Figure2k
	WT	Mut-9#	Mut-11#			Vehicle			VTX2337				2j	WT vs. Mut-1#	<0.0001
	85.5	61.8	68.6		WT	73.4	74.6	77.9	60.5	61.2	60			WT vs. Mut-2#	<0.0001
	85.2	61	57.8		TLR8V434L1#	41.4	46.7	43.6	33.7	31.2	31.4
	87.2	69.6	78.1		TLR8V434L 2#	63.3	61.8	60.1	50.7	51.2	47.8		2k	WT Vehicle vs. VTX2337	0.000448
	86.1	64.6	58.2											Mut-1# Vehicle vs. VTX2337	0.001092
														Mut-2# Vehicle vs. VTX2337	0.002436
Figure2j					Figure 2l
	WT	Mut-9#	Mut-11#			Ery	Ery/Myeloid	Myeloid
	9.275	19.931	18.189		WT+Vehicle	131	42	332
	16.045	22.943	18.499		WT+VTX2337	57	15	353
	14.818	16.139	24.836		WT+Cucpt8m	94	26	488
	18.962	17.345	21.616
	18.341	18.681	12.489		TLR8V434L1#+Vehicle	76	22	248
	11.159	23.619	16.127		TLR8V434L1#+VTX2337	29	12	247
	11.992	16.412	22.224		TLR8V434L1#+Cucpt8m	90	21	381
	9.68	17.385	17.632
	14.534	15.266	14.527		TLR8V434L2#+Vehicle	91	16	226
	12.138	26.759	24.484		TLR8V434L2#+VTX2337	22	4	213
	20.444	21.445	17.446		TLR8V434L2#+Cucpt8m	60	10	310
	10.346	17.633	26.154
	14.15	22.895	24.835
	10.276	22.289	17.307
	12.138	19.742	17.312
	17.251	16.837	19.713
	13.234	16.837	14.784
	11.035	19.173	18.902
	13.593	21.978	20.184
	18.086	13.38	27.644
	23.369	18.189	16.45
	13.679	18.99	17.996
	18.066	18.199	25.106
	18.51	21.558	20.482
	12.207	17.682	23.103
	12.51	21.945	16.716
	13.004	27.029	21.579
	11.65	24.396	20.661
	9.633	17.117	19.986
	16.264	20.421	18.479
	12.576	21.869	23.103
	11.723	20.173	21.789
	20.776	19.855	15.609
	10.224	18.661	15.165
	12.45	19.035	14.311
	11.122	10.607	18.693
	9.89	19.565	17.567
	15.043	20.431	15.348
	14.394	23.134	16.476
	10.33	23.615	16.602
	9.946	20.235	14.945
	12.862	23.59	12.778
	13.223	21.59	15.618
	15.19	17.116	21.82
	13.671	23.553	16.121
	13.853	20.713	20.364
	12.558	16.952	21.556
	13.408	23.301	20.018
	14.922	19.752	17.364
	13.848	19.386	14.184
	13.755	19.262	15.306
	17.451	15.567	15.917
	15.082	15.879	20.497
	8.583	17.178	19.465
	13.846	21.566	20.092
	16.739	12.747	23.301
	11.957	17.719	14.245
	19.03	14.945	18.702
	14.587	21.962	15.789
	13.89	19.307	19.121
	11.598	20.406	16.629
	14.52	18.447	20.939
	10.989	23	16.311
	21.435	19.346	14.751
	10.425	19.562	15.826
	13.347	23.516	19.084
	13.086	20.827	21.696
	15	21.869	16.959
	14.527	20.239	16.008
	14.286	25.725	21.899
	17.379	16.906	20.825
	9.68	19.372	11.698
	15.734	9.693	13.706
	15.569	25.175	16.121
	11.679	22.045	21.763
	15.171	21.237	14.073
	10.262	14.341	16.709
	11.998	16.366	19.352
	17.379	23.746	17.251
	14.96	25.605	16.66
	8.783	20.354	14.081
	15.692	20.67	13.495
	10.912	25.541	17.307
	10.441	18.247	13.795
	13.073	25.068	10.245
	12.396	23.773	14.845
	8.398	14.122	15.138
	11.913	21.926	10.169
	14.692	11.094	13.253
	12.627	14.622	15.511
	13.72	18.979	18.774
	7.088	10.914	16.044
	10.989	18.681	16.442
	12.316	19.811	13.76
	15.618	17.501	18.604
	11.314	18.793	23.553
	10.552	17.996	16.946
	13.628	17.229	16.64
	11.706	19.723	19.584
	13.969		17.501
	12.879		27.825
	14.648		22.436
	15.209		17.567
	9.64
	13.234
	10.733

## Sheet: Figure3
Figure3g
	BFU-E	CFU-E				p
	878985	1628175		3g	BFU-E vs CFU-E	<0.0001
	861900	1621290
	1418310	897855
	1237770	958290
	1625625	1244400
	1158465	1112310
	1761115	536775
	1434630	707370
	1425960	390660
	839460	342720
	1184730	1278825
	498780	1802340
	1.04359e+06	886635
	1229355	1143420
	744345	352155
	823395	456705
	1351075	265455
	953105	492405
	1389240	510255
	646765	899640
	850489	373320
	1.09127e+06	714255
	792686	700995
	750583	322830
	924630	117810
	756330	150450
	941205	507960
	623475	418455
	967470	388620
	1012605	195075
	1639905	556155
	1095990	731085
	530400	404940
	919275	975375
	925140	726750
	908310	807840
	922845	63750
	1942335	608940
	380460	288150
		470730
		372045
		24735
		282795

## Sheet: Figure4
Figure4b
	Vehicle				VTX2337				CUCPT8m
DAY0-11	14.35	15.47	17.65		46.1	45.3	34.5		11.11	18.22	18.45		4b	Vehicle vs. VTX2337	0.0025
Figure4c													4c	Vehicle vs. VTX2337	<0.0001
		Vehicle				VTX2337				CUCPT8m				Vehicle vs. CUCPT8m	0.0088
DAY0-11	1	1	1		0.260342	0.213829	0.225		1.72981	1.67003	1.33958
													4d	Vehicle vs. VTX2337 4-8	0.0001
Figure4d														Vehicle vs. CUCPT8m 4-8	0.0097
	Vehicle				VTX2337				CUCPT8m
DAY4	2.44	5.03			10.16	7.34			3.25	2.45				Vehicle vs. VTX2337 8-11	0.0012
DAY8	5.19	3.9	5.21		13.4	15.02	14.54		7.21	7.1	6.59
DAY11	17.72	14.54	21.7		43.2	37.5	39.2		15.85	13.21	20.61			Vehicle vs. VTX2337 11-14	0.0004
DAY14	12.39	14.94	15.2		57.68	71.51	73.4		11.96	13.91	14.66
													4e	Vehicle vs. VTX2337 0-4	0.0115
Figure4e
		Vehicle				VTX2337				CUCPT8m				Vehicle vs. CUCPT8m 4-8	0.0041
DAY4	1	1	1		1.13285	1.27369	1.31024		1.25686	1.14646	1.01778
DAY8	1	1	1		0.757593	0.97766	0.912721		2.8284	3.68794	2.55291			Vehicle vs. VTX2337 8-11	<0.0001
DAY11	1	1	1		0.65109	0.604222	0.619748		1.34891	1.3905	1.15756			Vehicle vs. CUCPT8m 8-11	0.014
DAY14	1	1	1		1.07729	1.0643	0.920874		0.799387	0.522337	1.07853
													4g	Vehicle vs. VTX2337 CFU-E	0.0386
Figure4f	Vehicle				VTX2337				CUCPT8m
BFU-E	35	33.3333	22.3333		39.3333	30.6667	26.3333		31	33.6667	20.3333		4h	Vehicle vs. VTX2337	<0.0001
CFU-E	5.5	4.66667	2.66667		10.6667	5.33333	2		7	5	1.33333			Vehicle vs. CUCPT8m+VTX2337	0.0014
CFU-G/M	12.5	12.3333	15.3333		11.3333	11	16.3333		11.3333	16.6667	16.6667			VTX2337 vs. CUCPT8m+VTX2337	0.0058
PERCENTAGE													4i	Vehicle vs. VTX2337	0.0007
		CFU-E				BFU-E				CFU-GM				VTX2337 vs. CUCPT8m+VTX2337	0.0038
Vehicle	10.3774	9.27152	6.61157		66.0377	66.2252	55.3719		23.5849	24.5033	38.0165
VTX2337	17.3913	11.3475	4.47761		64.1304	65.2482	58.9552		18.4783	23.4043	36.5672		4j	Vehicle vs. VTX2337	0.0002
CUCPT8m	14.1892	9.03614	3.47826		62.8378	60.8434	53.0435		22.973	30.1205	43.4783			VTX2337 vs. CUCPT8m+VTX2337	0.0022
Figure4g	Vehicle				VTX2337				CUCPT8m
BFU-E	3	5.33333	10.6667		3	6.33333	14.6667		2	3	5.33333
CFU-E	19	43.6667	24.6667		7	7.66667	10		26.6667	48.3333	30
CFU-G/M	1	3.33333	6		1.66667	3.33333	13.3333		0.666667	2.33333	2.66667
PERCENTAGE
		CFU-E				BFU-E				CFU-GM
BFU-E	82.6087	83.4395	59.6774		13.0435	10.1911	25.8065		4.34783	6.36943	14.5161
CFU-E	60	44.2308	26.3158		25.7143	36.5385	38.5965		14.2857	19.2308	35.0877
CFU-G/M	90.9091	90.0621	78.9474		6.81818	5.59006	14.0351		2.27273	4.34783	7.01754
Figure4h
	Vehicle				VTX2337				CUCPT8m+VTX2337
	11.1	11.4	10.5		4.23	4.34	5.1		7.65	6.24	8.1
Figure4i
	Vehicle				VTX2337				CUCPT8m+VTX2337
	63.2	62.3	63		41.7	36.8	46.5		54.4	55.9	61.1
Figure4j
	Vehicle				VTX2337				CUCPT8m+VTX2337
	18.28	21.3	17.87		40.3	40.9	34.3		26.3	27	23.42

## Sheet: Figure5
Figure5b																	p
	Vehicle				VTX2337				CUCPT8m						5h	VTX2337 vs. Vehicle	<0.0001
BFU-E	60.6667	65.6667	38	22	64.6667	68	37	23	57.3333	56.6667	35	20				CUCPT8m vs. Vehicle	0.0075
CFU-E	21.3333	20.3333	29	19.5	20.6667	25	32.5	19.5	19	19.3333	32.5	23
CFU-G/M	12	11.6667	11.5	11	11.6667	12	9.5	11	11.3333	8.33333	14	10.5			5k	VTX2337 vs. Vehicle	<0.0001
																CUCPT8m vs. Vehicle	0.0136
Figure5c
	Vehicle				VTX2337				CUCPT8m						5m	Vehicle vs. CUCPT8m	0.0049
BFU-E	1.33333	0	2.66667	1	1.66667	1.33333	3	1.66667	0.666667	0.666667	2.33333	1.66667
CFU-E	9.33333	6	12.6667	13.3333	8.66667	7	12	16.3333	5.33333	6	12.3333	13.6667
CFU-G/M	2	0.666667	0.666667	1	1	2	0.666667	0.333333	0.333333	2	0.333333	1.33333
Figure5d
	Vehicle			VTX2337			CUCPT8m
	1	1	1	0.929712	0.919765	1.01123	1.04174	1.11877	1.03587
Figure5e
		Vehicle					VTX2337					CUCPT8m
G0-G1	65.5	72.6	65.5			66.2	73.1	66.3			71.1	69.7	73.7
S	19.2	25	18			18.2	24.3	18.5			16.7	15.2	22.9
G2-M	14.7	2.24	16.3			14.9	2.5	15.4			11.6	15.2	3.07
Figure5f
	Vehicle			VTX2337			CUCPT8m
	18.15	24.27	24.9	23.85	24.43	29.8	17.39	22.92	23.85
Figure5h
	Vehicle				VTX2337				CUCPT8m
	17	20	18	20	1	3	3	5	30	23	28	35
Figure5i
			CFU-E							BFU-E							CFU-GEMM							CFU-G							CFU-M
	85	86.9565	90	90.9091	100	100		5	4.34783	10	9.09091	0	0		0	0	0	0	0	0		0	0	0	0	0	0		10	8.69565	0	0	0	0
	50	75	100	100	100	50		0	0	0	0	0	0		0	0	0	0	0	0		0	0	0	0	0	0		50	25	0	0	0	50
	93.75	92	93.3333	89.7436	100	80		6.25	4	6.66667	10.2564	0	20		0	0	0	0	0	0		0	0	0	0	0	0		0	4	0	0	0	0
Figure5k				Figure5m
	Vehicle	VTX2337	CUCPT8m		Vehicle	CUCPT8m
	9	1	12		24.9	54.8
	12	2	10		28.5	59.1
	6	0	13		39.7	57.3
	8	0	14
	16	2	13
	25	3	16
	8	2	15
	15	0	16
	10	1	2
	8	2	2
	5	6	8
	16	6	9
	8	3	15
	8	0	13
	8	0	8
	20	2	7
	4	3	25
	7	0	17
	5	1	8
	9	0	16
	8	0	16
	9	0	14
	7	2	14
	6	0	19
	8	4	22
	2	0	4
	8	6	17
	3	4	6
	8	2	8
	8	4	8
	6	2	9
	6	1	11
	7	5	9
	3	0	9
	16	0	23
	11	1	18
	18	0	22
	8	0	18
	15	1	23
	6	0	26
	4	4	8
	15	0	6
	9	0	22
	4	0	18
	7	1	6
	13	2	12
	17	5	9
	8	0	16
	6	2	23
	17	4	7
	11	6	4
	4	2	3
	22	1	23
	8	0	8
	14	2	10
	17	2	2
	7	3	11
	17	1	18
	15	0	16
	10	2	6
	10	1	15
	4	2	7
	5	1	13
	3	2	20
	5	7	10
	13		4
	20		17
	10		4
	4		12
	16		12
	6		8
	3		4
	7		8
	13		5
	14		14
	15
	3
	12
	28
	15
	5
	6
	17
	17
	8
	4
	7
	11
	2

## Sheet: Figure6
Figure6a
		-/-				VTX2337				CUCPT8m				EPO				EPO+VTX2337				EPO+CUCPT8m					p
Differentiation	9.93	9.73	9.35		2.11	2.18	3.02		13.4	13.1	13.3		28.2	27.2	26		10.8	7.53	7.77		43.3	39	39.3		6a-differentiation	-/- vs. VTX2337	0.0003
																										EPO vs. EPO+VTX2337	<0.0001
																										EPO vs. EPO+CUCPT8m	<0.0001
Cell number	2.856	2.12	1.5625		0.8296	0.814	0.95		1.853	1.25	1.3625		3.774	3.47	2.85		1.292	0.651	1.22125		4.896	4.29	5.7
																									6a-cell number	-/- vs. VTX2337	0.0495
Figure6b																										EPO vs. EPO+VTX2337	0.0008
	Vehicle			VTX2337			CUCPT8m																			EPO vs. EPO+CUCPT8m	0.0146
	1	1	1	0.654741	0.38242	0.798265	1.45625	1.49492	1.33612
																									6b	Vehicle vs. VTX2337	0.0334
Figure6c																										Vehicle vs. CUCPT8m	0.0009
	Vehicle			5μM VTX2337			10μM VTX2337
	1	1	1	0.645615	0.652578	0.719593	0.38754	0.364896	0.364148																6c	Vehicle vs. 5μM VTX2337	<0.0001
																										Vehicle vs. 10μM VTX2337	<0.0001
Figure6d
	Vehicle			VTX2337																					6d	Vehicle vs. 5μM VTX2337-12h	0.0019
15min	1	1	1	1.05589	0.615347	0.687544
30min	1	1	1	0.91954	2.625	0.990952																			6f	Vehicle vs. VTX2337-pSTAT5-1h	0.0004
60min	1	1	1	0.886076	0.940043	0.736011																				Vehicle vs. CUCPT8m-pSTAT5-1h	0.0089
120min	1	1	1	0.587755	0.40793	0.330458																				Vehicle vs. VTX2337-pSTAT5-2h	0.003
																										Vehicle vs. CUCPT8m-pSTAT5-2h	0.0403
Figure6f
p-STAT5	Vehicle			VTX2337			CUCPT8m																		6i	SCR vs. ANXA sh-1	0.00139111
60min	1	1	1	0.382767	0.231321	0.140589	2.54503	1.95237	1.78846																	SCR vs. ANXA sh-2	0.00666182
120min	1	1	1	0.322216	0.551276	0.217291	1.69921	3.92773	3.55946
																									6j	pSTAT5 SCR vs. ANXA sh-1	0.0005
p-JAK2	Vehicle			VTX2337			CUCPT8m																			pSTAT5 SCR vs. ANXA sh-2	0.0003
60min	1	1	1	0.662191	0.896306	1.07563	0.657173	0.959047	1.57229																	ANXA2 SCR vs. ANXA sh-1	<0.0001
120min	1	1	1	1.07059	0.787781	0.544811	1.06218	1.98387	0.842583																	ANXA2 SCR vs. ANXA sh-2	<0.0001
p-SRC	Vehicle			VTX2337			CUCPT8m																		6m	Isogenic CTRL-Vehicle vs. CUCPT8m	0.0035
60min	1	1	1	1.06794	0.928325	1.02994	1.14381	0.912571	1.04444
120min	1	1	1	1.00873	0.85661	0.736915	1.00103	0.548037	0.797474
Figure6i
	Scramble	ANXA2 sh 1#	ANXA2 sh 2#
	69.5	50.3	53.5
	63.9	43.5	43.2
	67.5	46.4	41.9
Figure6j
	pSTAT5			Annexin A2
Scramble	1	1	1	1	1	1
Annxin A2 sh 1#	0.389257	0.43436	0.094802	0.338284	0.430546	0.316629
Annxin A2 sh 2#	0.231597	0.241498	0.123507	0.0752369	0.294629	0.297656
Figure6m
	WT			1# TLR8 KO			2# TLR8 KO
DMSO	0.999287	0.937233	1.06348	1.04094	0.966374	0.99269	0.996509	1.03691	0.966584
CUCPT8m	1.23039	1.25606	1.30742	1.00439	1.07018	1.00731	1.07731	1.02045	1.0384

## Sheet: Figure7
Figure7a													p
	CTRL			RPS19+/- 1#			RPS19+/- 2#				7a	WT CTRLvs. 1#RPS19+/-	0.000819573
	1	1	1	0.671885	0.609468	0.734748	0.370211	0.279894	0.636953			WT CTRLvs. 2#RPS19+/-	0.00597732
Figure7c											7c	WT CTRL Vehicle vs. CUCPT8m	<0.0001
	Vehicle				CUCPT8m							1#RPS19+/- Vehicle vs. CUCPT8m	0.00738633
WT	1	1	1	1	1.38162	1.41374	1.37183	1.38427				2#RPS19+/- Vehicle vs. CUCPT8m	0.000311776
1#RPS19+/-	1	1	1	1	1.37402	1.48879	1.16645	1.19041
2#RPS19+/-	1	1	1	1	1.22927	1.2244	1.38416	1.3345			7d	1#RPS19+/- Vehicle vs. CUCPT8m	0.0283539
												2#RPS19+/- Vehicle vs. CUCPT8m	0.00383267
Figure7d
		WT	SG4	SG8							7f	WT CTRL Vehicle vs. CUCPT8m	0.00219361
	Vehicle	5	2.5	2.7								1#RPS19+/- Vehicle vs. CUCPT8m	0.043205
		5.2	3.4	2.5								2#RPS19+/- Vehicle vs. CUCPT8m	0.0396278
		6	3.8	3
		5.5	3	3.3
	cucpt	6.5	4.2	4.3
		7	4	3.8
		5.6	5.3	4
		6	4	3.6
Figure7f
	WT			1# RPS19+/-			2# RPS19+/-
Vehicle	1	1	1	1	1	1	1	1	1
CUCPT8m	1.58342	1.41028	1.37198	1.57734	2.24322	1.40978	1.81854	1.36511	2.32914
Figure7h
Upper	Vehicle	5μM CUCPT8m	10μM CUCPT8m	1μM CUCPT9a
Day2	1.95652	2.24457	2.55435	2.43478
Day4	2.71739	3.77174	3.65217	3.04348
Day6	5.98935	13.3696	14.6739	9.23913
Day8	7.87291	23.7867	40.79	16.8271
Day11	18.5385	42.337	76.1646	31.5392
Bottom	Vehicle	5μM CUCPT8m	10μM CUCPT8m	1μM CUCPT9a
Day2	1.63366	2.05941	2.08416	2.11881
Day4	2.23568	3.63769	4.63093	3.46256
Day6	3.06664	4.05286	5.54519	3.81972
Day8	12.8371	40.687	55.0442	15.9697
Day11	36.0152	93.7225	161.463	44.2926

## Sheet: Supplementary figure 1
Extended data figure 1b
	date	Hb(g/L)
	2014-09-05	59
	2014-09-06	113
	2014-09-26	69
	2014-10-01	99
	2014-10-08	91
	2014-10-13	92
	2015-01-12	118
	2015-03-20	109

## Sheet: Supplementary figure 2
Extended data figure 2b															p
	WT			Mut									2f	1# mutant Vehicle vs. 1μM	0.0002
	1	1	1	0.806642	0.945566	0.985754								1# mutant Vehicle vs. 5μM	<0.0001
														2# mutant Vehicle vs. 1μM	0.0021
Extended data figure 2c														2# mutantVehicle vs. 5μM	0.0003
	Isogenic CTRL			Mut 1#			Mut 2#
	1	1	1	1.1249	1.19624	0.896265	1.13521	1.21051	0.90178				2i	WT+Vehicle vs. WT+VTX2337	0.0001
														1# mutant+Vehicle vs. 1# mutant+VTX2337	0.0005
Extended data figure 2d														2# mutant+Vehicle vs. 2# mutant+VTX2337	0.0004
	Isogenic CTRL			TLR8V434L 1#			TLR8V434L 2#
	103	110	114	105	101	109	103	109	113
Extended data figure 2e
				Ratio
		child	mother	child	mother
	IL6	14.3378	6.17189	2.32308	1
	IL12A	2.26246	1.74992	1.29289	1
	TNFα	14.792	10.1384	1.45901	1
	CXCL10	11.3503	4.59412	2.47061	1
	IFNG	17.0198	10.0983	1.68541	1
	IL1β	60.6065	86.6204	0.699679	1
	IL10	1.32108	0.576663	2.2909	1
	CCL3	130.599	71.0571	1.83794	1
	CCL4	187.216	61.7619	3.03125	1
Extended data figure 2f
	WT			1# TLR8V434L			2# TLR8V434L
Vehicle	0.98679	1.03236	0.980845	0.987072	0.998707	1.01422	0.995095	1.00245	1.00245
1μM	1.07398	0.994716	0.980845	0.911442	0.899806	0.923077	0.906806	0.901288	0.927039
5μM	0.915456	0.937252	0.905548	0.8649	0.845507	0.861021	0.899448	0.842428	0.879215
Extended data figure 2h
	CTRL			Mut 1#			Mut 2#
	1	1	1	0.860445	0.95944	1.00074	0.985288	0.784067	0.946654
Extended data figure 2i
	hESC WT CTRL	hESC TLR8V434L 1#	hESC TLR8V434L 2#
	1.77	2.71	1.82
	1.97	3.3	3.34
	2.46	2.06	2.78
Extended data figure 2j
	WT	TLR8V434L 1#	TLR8V434L 2#
	99.6	99.9	99.8
	99.7	99.8	99.9
	100	99.9	100
Extended data figure 2k
	hESC WT CTRL			hESC TLR8V434L1#			hESC TLR8V434L2#
Vehicle	13.7	11.8	11.8	11.7	13.3	13.7	11.7	12.5	14.1
VTX2337	32.8	33.9	31	37.6	33.9	34.4	37.4	32.3	33.7
Extended data figure 2l
	Ery	Ery/Myeloid	Myeloid
WT+Vehicle	25	8	66
WT+VTX2337	12	3	83
WT+Cucpt8m	15	4	80
TLR8V434L1#+Vehicle	21	6	71
TLR8V434L1#+VTX2337	10	4	85
TLR8V434L1#+Cucpt8m	18	4	77
TLR8V434L2#+Vehicle	27	4	67
TLR8V434L2#+VTX2337	9	1	89
TLR8V434L2#+Cucpt8m	15	2	81

## Sheet: Supplementary figure 3
Extended data figure 3a																			P
	Day4			Day8			Day11			Day14							3a	Day4 vs. Day8	<0.0001
	1	1	1	0.275402	0.192966	0.0997543	0.145631	0.0962104	0.061639	0.159358	0.0560727	0.027823						Day4 vs. Day11	<0.0001
																		Day4 vs. Day14	<0.0001
Extended data figure 3b
		CFU-E					BFU-E					CFU-GM					3c	BFU-E vs. CFU-E	0.0012
BFU-E	0	0	0	0		100	92.3077	95.2381	100		0	7.69231	4.7619	0
CFU-E	100	100	93.3333	100		0	0	0	0		0	0	6.66667	0			3f	Vehicle vs. VTX2337-BFU-E	<0.0001
																		Vehicle vs. CUCPT8m-BFU-E	0.0003
Extended data figure 3c																		Vehicle vs. VTX2337-CFU-G	<0.0001
	BFU-E			CFU-E														Vehicle vs. VTX2337-CFU-M	0.0147
	1	1	1	0.461869	0.387168	0.198077												Vehicle vs. CUCPT8m-CFU-G/M	0.0161
Extended data figure 3e																	3e	day11 Vehicle vs. VTX2337	<0.0001
		Vehicle					VTX2337											day11 Vehicle vs. CUCPT8m	0.0068
0	1					1
4	17.4	31.9077	15.555	31.11		4.69286	10.4123	8.46	15.04								3g	Vehicle vs. VTX2337	0.0123
8	526.176	1809.45	662.501	1095.39		53.217	169.604	80.3347	99.3901
11	18240.8	50773.1	22917.2	24354.2		488.532	487.611	155.207	380.995								3i	Vehicle vs. VTX2337	0.0041
	Vehicle					CUCPT8m
0	1					1
4	9.5709	6.98547	14.3278			16.1194	12.0872	17.5118
8	141.503	208.605	466.981			457.276	482.251	785.377
11	640.131	812.46	955.189			1069.98	1215.43	1167.45
Extended data figure 3f
	Vehicle			VTX2337			CUCPT8m
BFU-E	17	18	19	5	4	5	36	41	37
CFU-E	2	0	3	1	0	0	2	1	2
CFU-G	17	17	17	10	10	9	13	17	18
CFU-M	14	16	13	11	10	9	10	15	13
CFU-GM	2	2	2	0	0	0	4	3	3
CFU-GEMM	4	2	3	0	0	0	2	3	1
Extended data figure 3g
	Vehicle	VTX2337	CUCPT8m
	179028	337527	278488
	245626	287260	364023
	534497	83844.6	222790
	327342	368001	284455
	274728	59675.9	269735
	429149	81557.1	186984
	276498	107297	481386
	568115	104234	453537
	295157	64251.1	292412
	298678	324677	465472
	200909	216822	461494
	194384	383915	264563
	178351	387893	371980
	186587	280477	226768
	182807	180619	248650
	422545	28903	525814
	473329	149986
	196453	177038
		120545
		210192
Extended data figure 3h
	Vehicle			VTX2337			CUCPT8m
Day4	1	1	1	6.29858	3.81138	2.92211	0.984363	1.55012	1.22202
Day8	0.213583	0.524893	0.630879	0.813104	0.873048	1.16416	0.27124	0.235501	0.328637
Day11	0.101478	0.113513	0.406071	0.479801	0.258817	0.684324	0.11815	0.154627	0.20498
Day14	0.0948982	0.121133	0.254585	0.675147	0.526054	0.702399	0.151141	0.096115	0.221061

## Sheet: Supplementary figure 4
Extended data figure 4a															p				p
	MIP-1alpha	MIP-1beta	IL-1beta	IL-6	IL-8	IL-10	IL-12p70	TNF-alpha					4b	EPO vs. EPO+CUCPT8m	<0.0001		4j	ANXA2-Vehicle vs. VTX2337	0.0006
	pg/ml	pg/ml	pg/ml	pg/ml	pg/ml	pg/ml	pg/ml	pg/ml										STAT5-Vehicle vs. VTX2337	0.0081
D4-D1	1.36	4.47	0	0.52	4.02	0.82	2.02	0		Data in red were excluded			4c	EPO vs. EPO+VTX2337	<0.0001
D4-D2	0.14	0.56	0	0.24	0.31	0.54	2.61	0						EPO vs. EPO+CUCPT8m	0.0003		4k	Vehicle vs. VTX2337	0.0035
D4-D3	0.21	1.61	0	0.11	3.11	0.54	1.46	1.68
D4-V1	16.93	56.2	0.19	10.69	33.04	2.84	1.73	2.66					4d	0min vs. 30min	0.0038		4l	Scr Vehicle vs. CUCPT8m	0.0003
D4-V2	23.74	66.88	0.19	15.68	46.97	2.07	1.46	5.98						60min vs. 120min	0.0121
D4-V3	19.87	75.05	0.15	18.73	66.39	2.57	2.02	3.72									4m	Isogenic CTRL vs. 1# KO	<0.0001
D4-C1	0.62	3.21	0.12	0.47	3.11	0.38	1.46	2.66					4e	-/--0.5 vs. EPO-0.5	<0.0001			Isogenic CTRL vs. 2# KO	<0.0001
D4-C2	0.76	1.77	0	0.43	2.66	0.72	2.02	1.68						EPO 0.5 vs. EPO+VTX2337-0.5	0.0232
D4-C3	0.28	2.09	0	0.17	2.01	0.54	0.97	0						-/- 3 vs. EPO 3	<0.0001		4n	Isogenic CTRL Vehicle vs. CUCPT8m	0.0138262
D8-D1	12.39	711.39	0.12	4.68	733.16	0.92	2.02	7.14						EPO 3 vs. EPO+VTX2337 3	0.0002
D8-D2	9.26	123.55	0.12	2.1	67.13	0.54	2.02	5.98
D8-D3	1.15	13.43	0.12	0.8	59.45	0.72	2.61	1.68					4f	Vehicle vs. VTX2337	0.0002
D8-V1	10.35	69.47	0.19	6.99	95.85	3.37	2.02	7.14						Vehicle vs. CUCPT8m	<0.0001
D8-V2	19.72	78.93	0.19	17.1	127.86	2.57	2.61	10.68
D8-V3	12.86	93.74	0.19	12.39	135.73	2.07	0.75	5.98					4g	30min-pSTAT5-Vehicle vs. VTX2337	0.0445985
D8-C1	3.74	208.09	0	1.82	576.97	0.72	2.61	1.68						60min-pSTAT5-Vehicle vs. VTX2337	0.0221529
D8-C2	9.23	42.77	0	2.05	30.45	0.23	0.97	3.72						120min-pSTAT5-Vehicle vs. VTX2337	0.00419501
D8-C3	0.68	7.75	0	0.56	37.94	0.92	2.02	0
Extended data figure 4b
	-/-			VTX2337			CUCPT8m			EPO			EPO+VTX2337			EPO+CUCPT8m
	0.22	0.077	0.14	0.032	0	0.031	0.22	0.19	0.13	3.24	2.94	3.08	0.46	0.98	1.23	12.9	15.7	17.4
Extended data figure 4c
	-/-			VTX2337			CUCPT8m			EPO			EPO+VTX2337			EPO+CUCPT8m
	1.68	0.922	1.9	0.705	0.977	0.597	2.12	2.17	2.17	6.18	6.35	6.94	0.705	1.68	0.922	9.39	9.44	12.1
Extended data figure 4d
	0min			30min			60min			120min
	1	1	1	2.62173	1.90094	2.32763	2.60162	2.12974	2.7708	3.54004	3.20293	3.92291
Extended data figure 4e
	-/-			EPO			EPO+VTX2337			-/-			EPO			EPO+VTX2337			-/-			EPO			EPO+VTX2337
	1	1	1	1.59678	0.928893	1.17883	1.02409	0.904063	1.71578	1.12043	1.14009	1.52884	6.45528	8.02923	8.44973	3.12335	4.89855	4.43028	1.50858	0.863185	1.89088	10.5673	12.4123	13.8054	4.22558	7.06637	8.95933
Extended data figure 4f
			Vehicle					VTX2337					CUCPT8m
	0.963236	1.05154	0.987284	1.00346	1	0.477653	0.570314	0.560896	0.683349	0.562549	1.69066	1.58949	1.93358	1.85502	1.48576
Extended data figure 4g
			Vehicle			VTX2337
p-STAT5	30	1	1	1	0.905394	0.720748	0.596833
	60	1	1	1	0.763251	0.724628	0.454554
	120	1	1	1	0.678333	0.66467	0.469741
p-JAK2	30	1	1	1	1.0171	0.902997	0.982567
	60	1	1	1	1.30776	0.922731	0.941823
	120	1	1	1	1.21365	0.83442	1.22982
p-SRC	30	1	1	1	1.10656	1.09093	1.03325
	60	1	1	1	1.21888	0.961719	1.04403
	120	1	1	1	1.02731	0.997597	0.902823
Extended data figure 4i
	WT PGAM5			Mut PGAM5
	1	1	1	0.800407	0.995883	1.09903
Extended data figure 4j
	WT			Mut
ANXA2	1	1	1	0.594984	0.714002	0.661117
STAT5	1	1	1	0.383666	0.546665	0.705979
Extended data figure 4k
	Vehicle			VTX2337
	1	1	1	0.735743	0.527712	0.625303
Extended data figure 4l
	Vehicle			CUCPT8m
Scrambe	1	1	1	1.41135	1.31928	1.41758
ANXA2 sh-1	0.249535	0.263688	0.127935	0.30599	0.634544	0.226605
ANXA2 sh-2	0.293733	0.168596	0.167155	0.155404	0.632376	0.230833
Extended data figure 4m
	Isogenic CTRL			TLR8 KO 1#			TLR8 KO 2#
	1	1	1	0.10583	0.172084	0.21496	0.036854	0.0742489	0.0834975
Extended data figure 4n
	Vehicle			CUCPT8m
Isogenic CTRL	1	1	1	2.23012	3.01353	1.90131
TLR8 KO1#	1	1	1	1.19509	1.10551	0.954462
TLR8 KO2#	1	1	1	0.82733	1.24759	1.06479

[truncated: 1 more sheets: Supplementary figure 5]
